# Supplementary material for: Structural insights into cardiolipin replacement by phosphatidylglycerol in a cardiolipin-lacking yeast respiratory supercomplex
Source: Nat Commun. 2023 May 15;14:2783. doi: 10.1038/s41467-023-38441-5 (PMC10185535; doi:10.1038/s41467-023-38441-5)
Supplement: Supplementary file 4 — Source Data [file 41467_2023_38441_MOESM4_ESM.xlsx]

## Sheet: Raw data for CL PG 3-6min
WT			CRD Delta
m/z	Intensity (CPS)		m/z	Intensity (CPS)
600.1	53.1449		600.7	59.1452
600.2	53.1449		601	177.435
600.3	425.159		601.1	59.1452
600.4	372.014		601.2	118.29
600.5	212.58		601.3	59.1452
600.6	531.449		601.4	236.581
600.7	318.87		601.5	414.016
600.8	212.58		601.6	414.016
600.9	637.739		601.7	709.742
601	478.304		601.8	414.016
601.1	690.884		601.9	532.307
601.2	2019.51		602	709.742
601.3	2816.68		602.1	473.161
601.4	4198.45		602.2	1123.76
601.5	3667		602.3	946.323
601.6	3879.58		602.4	1064.61
601.7	3507.57		602.5	709.742
601.8	3348.13		602.6	1005.47
601.9	1753.78		602.7	1182.9
602	3082.41		602.8	1596.92
602.1	1860.07		602.9	1005.47
602.2	1753.78		603	1951.79
602.3	2816.68		603.1	1478.63
602.4	3985.87		603.2	2247.52
602.5	4411.03		603.3	1715.21
602.6	3401.28		603.4	2838.97
602.7	3348.13		603.5	2306.66
602.8	3826.43		603.6	2010.94
602.9	4570.46		603.7	2838.97
603	4251.59		603.8	2365.81
603.1	4039.01		603.9	1360.34
603.2	5473.93		604	1301.19
603.3	6377.39		604.1	3489.56
603.4	8609.48		604.2	2365.81
603.5	6908.84		604.3	2247.52
603.6	7812.3		604.4	3312.13
603.7	8981.49		604.5	2365.81
603.8	7387.14		604.6	3075.55
603.9	6749.41		604.7	8930.92
604	2763.54		604.8	2424.95
604.1	4145.3		604.9	2957.26
604.2	4464.17		605	4613.32
604.3	6696.26		605.1	5027.34
604.4	7812.3		605.2	6860.84
604.5	6961.99		605.3	8102.89
604.6	7387.14		605.4	8694.34
604.7	8768.91		605.5	9167.5
604.8	8768.91		605.6	8398.61
604.9	7068.28		605.7	7688.87
605	7546.58		605.8	7629.73
605.1	9140.93		605.9	5263.92
605.2	14083		606	3785.29
605.3	17485		606.1	4140.16
605.4	24340		606.2	5382.21
605.5	22268		606.3	3785.29
605.6	21045		606.4	5441.35
605.7	23596		606.5	4435.89
605.8	20673		606.6	4554.18
605.9	15678		606.7	6032.81
606	8981.49		606.8	6328.53
606.1	9566.09		606.9	7925.45
606.2	12755		607	8871.77
606.3	11798		607.1	9049.21
606.4	14243		607.2	11770
606.5	15253		607.3	13544
606.6	14668		607.4	17211
606.7	17910		607.5	17389
606.8	15253		607.6	14668
606.9	11692		607.7	14136
607	10842		607.8	14077
607.1	13977		607.9	12361
607.2	18122		608	10055
607.3	24340		608.1	8635.19
607.4	24819		608.2	8162.03
607.5	24659		608.3	10350
607.6	22215		608.4	10291
607.7	24287		608.5	9404.08
607.8	21736		608.6	9167.5
607.9	15093		608.7	7984.6
608	14190		608.8	9344.94
608.1	11214		608.9	9581.52
608.2	12914		609	9108.35
608.3	14030		609.1	7688.87
608.4	14296		609.2	9581.52
608.5	18229		609.3	9877.24
608.6	17060		609.4	10350
608.7	15146		609.5	11178
608.8	13339		609.6	9108.35
608.9	15571		609.7	7334
609	15146		609.8	9404.08
609.1	14030		609.9	5677.94
609.2	16953		610	5914.52
609.3	22427		610.1	6151.1
609.4	25882		610.2	6979.13
609.5	26200		610.3	8635.19
609.6	28007		610.4	8339.47
609.7	25244		610.5	9167.5
609.8	23703		610.6	9108.35
609.9	16794		610.7	9285.79
610	12064		610.8	9285.79
610.1	13021		610.9	8694.34
610.2	14615		611	7925.45
610.3	18973		611.1	9877.24
610.4	19026		611.2	12066
610.5	19079		611.3	13130
610.6	22055		611.4	13308
610.7	20142		611.5	12775
610.8	19664		611.6	13544
610.9	17857		611.7	12006
611	14881		611.8	11178
611.1	18069		611.9	10410
611.2	28751		612	7274.85
611.3	35288		612.1	7688.87
611.4	34650		612.2	8990.06
611.5	38636		612.3	10232
611.6	36564		612.4	11356
611.7	33375		612.5	10232
611.8	33481		612.6	13071
611.9	23171		612.7	10291
612	14827		612.8	13249
612.1	15306		612.9	13189
612.2	17060		613	14372
612.3	22959		613.1	15023
612.4	27689		613.2	21411
612.5	26891		613.3	22475
612.6	25350		613.4	21470
612.7	26041		613.5	23303
612.8	24978		613.6	24368
612.9	24659		613.7	20287
613	26998		613.8	19577
613.1	33428		613.9	17448
613.2	37892		614	14668
613.3	39115		614.1	9581.52
613.4	46077		614.2	10055
613.5	50647		614.3	12657
613.6	43366		614.4	19518
613.7	46289		614.5	17093
613.8	38955		614.6	16206
613.9	28061		614.7	15437
614	19238		614.8	15378
614.1	16103		614.9	14550
614.2	21789		615	16975
614.3	20833		615.1	22948
614.4	23649		615.2	25314
614.5	24181		615.3	28094
614.6	23224		615.4	29868
Data related to Supplementary Fig. 12 and Suipplementary Table 5
614.7	24872		615.5	33949
614.8	23543		615.6	28390
614.9	21417		615.7	28449
615	20727		615.8	24486
615.1	27423		615.9	18986
615.2	40496		616	14905
615.3	52401		616.1	15319
615.4	60904		616.2	13544
615.5	59150		616.3	14845
615.6	56652		616.4	14313
615.7	57503		616.5	16383
615.8	53198		616.6	16797
615.9	37733		616.7	24723
616	25084		616.8	31998
616.1	19451		616.9	43294
616.2	21736		617	64705
616.3	28114		617.1	90847
616.4	31196		617.2	107700
616.5	34757		617.3	112140
616.6	36139		617.4	122490
616.7	34810		617.5	118050
616.8	37573		617.6	107110
616.9	33641		617.7	106280
617	48946		617.8	98772
617.1	93960		617.9	74819
617.2	124520		618	49741
617.3	142960		618.1	53112
617.4	142320		618.2	54709
617.5	151360		618.3	59145
617.6	151040		618.4	61984
617.7	143120		618.5	55774
617.8	142910		618.6	54946
617.9	91250		618.7	54118
618	61967		618.8	54414
618.1	48309		618.9	47198
618.2	61064		619	40692
618.3	71055		619.1	51989
618.4	73499		619.2	57253
618.5	76529		619.3	63049
618.6	67069		619.4	62162
618.7	64943		619.5	65001
618.8	64571		619.6	57253
618.9	49691		619.7	54532
619	42463		619.8	51515
619.1	43419		619.9	39272
619.2	50328		620	29099
619.3	62286		620.1	22712
619.4	69939		620.2	24664
619.5	72011		620.3	26142
619.6	70045		620.4	27384
619.7	65953		620.5	29099
619.8	68557		620.6	26142
619.9	49584		620.7	26497
620	34225		620.8	25965
620.1	27263		620.9	20109
620.2	29070		621	18986
620.3	31037		621.1	22830
620.4	29708		621.2	28685
620.5	30133		621.3	33417
620.6	31249		621.4	35724
620.7	28964		621.5	36847
620.8	27051		621.6	37380
620.9	22959		621.7	33654
621	19770		621.8	31051
621.1	21630		621.9	28508
621.2	31462		622	21647
621.3	38211		622.1	17625
621.4	37945		622.2	17625
621.5	41134		622.3	16975
621.6	44270		622.4	22179
621.7	41506		622.5	21174
621.8	34650		622.6	22830
621.9	28539		622.7	22002
622	22374		622.8	23126
622.1	19079		622.9	24900
622.2	22321		623	26497
622.3	25191		623.1	27266
622.4	30611		623.2	34422
622.5	29123		623.3	38799
622.6	28433		623.4	35487
622.7	24500		623.5	36256
622.8	26200		623.6	36966
622.9	26360		623.7	32175
623	28592		623.8	31288
623.1	30983		623.9	25787
623.2	36723		624	19695
623.3	43951		624.1	19754
623.4	52932		624.2	20583
623.5	54474		624.3	22830
623.6	52985		624.4	22357
623.7	47458		624.5	21470
623.8	43526		624.6	24190
623.9	36723		624.7	22593
624	27263		624.8	29632
624.1	32418		624.9	29691
624.2	49903		625	32589
624.3	58034		625.1	35014
624.4	62392		625.2	41165
624.5	67175		625.3	46547
624.6	70258		625.4	47553
624.7	69195		625.5	45601
624.8	72862		625.6	42466
624.9	66591		625.7	40337
625	58141		625.8	35960
625.1	57875		625.9	29159
625.2	63614		626	21233
625.3	76529		626.1	19163
625.4	79345		626.2	22889
625.5	82109		626.3	24368
625.6	84022		626.4	25314
625.7	77166		626.5	25669
625.8	71480		626.6	23481
625.9	55802		626.7	23185
626	36936		626.8	20819
626.1	27529		626.9	20760
626.2	30027		627	22120
626.3	33800		627.1	25906
626.4	44270		627.2	30992
626.5	48256		627.3	28922
626.6	46183		627.4	30105
626.7	42250		627.5	31643
626.8	38264		627.6	28508
626.9	31090		627.7	25669
627	27051		627.8	21115
627.1	27795		627.9	21233
627.2	32418		628	16324
627.3	35288		628.1	16679
627.4	35979		628.2	18098
627.5	41719		628.3	19518
627.6	38317		628.4	17980
627.7	37627		628.5	19636
627.8	29230		628.6	19281
627.9	23862		628.7	17625
628	17857		628.8	17980
628.1	20567		628.9	17980
628.2	19664		629	23067
628.3	24234		629.1	28685
628.4	24819		629.2	30046
628.5	22321		629.3	31702
628.6	23756		629.4	32885
628.7	20355		629.5	31702
628.8	19132		629.6	29987
628.9	19238		629.7	27443
629	17857		629.8	27029
629.1	20780		629.9	20878
629.2	29070		630	16797
629.3	33003		630.1	18098
629.4	35288		630.2	18926
629.5	37255		630.3	19991
629.6	32578		630.4	16975
629.7	31674		630.5	18158
629.8	29283		630.6	18690
629.9	22533		630.7	18276
630	18335		630.8	20050
630.1	19132		630.9	21588
630.2	21152		631	21943
630.3	17591		631.1	26497
630.4	23012		631.2	28271
630.5	22480		631.3	30223
630.6	25403		631.4	31288
630.7	20567		631.5	26793
630.8	21099		631.6	29454
630.9	18654		631.7	27148
631	19345		631.8	21706
631.1	29655		631.9	20346
631.2	34385		632	15851
631.3	31728		632.1	14195
631.4	36829		632.2	18926
631.5	38158		632.3	18453
631.6	40337		632.4	22002
631.7	30983		632.5	18808
631.8	32418		632.6	17921
631.9	23331		632.7	22475
632	17432		632.8	21647
632.1	17963		632.9	24368
632.2	22055		633	35901
632.3	26626		633.1	46311
632.4	27423		633.2	51042
632.5	25722		633.3	53704
632.6	26413		633.4	57134
632.7	27423		633.5	58731
632.8	23384		633.6	57607
632.9	18973		633.7	51693
633	21630		633.8	44773
633.1	29230		633.9	35960
633.2	34544		634	27029
633.3	43685		634.1	27562
633.4	48043		634.2	28685
633.5	48468		634.3	32175
633.6	44270		634.4	33240
633.7	43898		634.5	33417
633.8	36457		634.6	35901
633.9	30399		634.7	35428
634	22746		634.8	36788
634.1	23277		634.9	43176
634.2	23703		635	50333
634.3	29017		635.1	54591
634.4	29070		635.2	62990
634.5	31302		635.3	73695
634.6	30930		635.4	75469
634.7	33747		635.5	71684
634.8	28911		635.6	68194
634.9	28114		635.7	65710
635	28858		635.8	64941
635.1	41666		635.9	46606
635.2	51019		636	41756
635.3	59203		636.1	35073
635.4	64731		636.2	41106
635.5	67069		636.3	39213
635.6	66165		636.4	42466
635.7	59841		636.5	39923
635.8	58459		636.6	46074
635.9	42622		636.7	47139
636	29017		636.8	53940
636.1	25882		636.9	60328
636.2	30133		637	60979
636.3	33428		637.1	64232
636.4	36192		637.2	68372
636.5	35448		637.3	78959
636.6	38743		637.4	78841
636.7	37945		637.5	77303
636.8	36457		637.6	73517
636.9	48362		637.7	64350
637	53730		637.8	57962
637.1	59522		637.9	43176
637.2	66697		638	37971
637.3	81152		638.1	36552
637.4	92366		638.2	43708
637.5	88965		638.3	49150
637.6	92313		638.4	51397
637.7	85085		638.5	52994
637.8	65315		638.6	46902
637.9	41453		638.7	48381
638	29070		638.8	50096
638.1	35607		638.9	50747
638.2	44217		639	54177
638.3	48840		639.1	53881
638.4	53676		639.2	63226
638.5	54208		639.3	70383
638.6	57662		639.4	71861
638.7	54686		639.5	71270
638.8	49584		639.6	66124
638.9	40284		639.7	60801
639	31887		639.8	58199
639.1	37892		639.9	47257
639.2	48787		640	39982
639.3	61117		640.1	42171
639.4	66697		640.2	41875
639.5	56121		640.3	50333
639.6	60373		640.4	54295
639.7	52826		640.5	54828
639.8	44695		640.6	67011
639.9	32525		640.7	70205
640	27104		640.8	78072
640.1	25138		640.9	92148
640.2	30665		641	101080
640.3	36617		641.1	117640
640.4	45173		641.2	130000
640.5	51072		641.3	134380
640.6	62498		641.4	134560
640.7	74243		641.5	117170
640.8	94651		641.6	110840
640.9	120270		641.7	106820
641	137910		641.8	94691
641.1	167510		641.9	80437
641.2	177820		642	65474
641.3	180110		642.1	61570
641.4	185420		642.2	67366
641.5	168840		642.3	65119
641.6	136580		642.4	65119
641.7	117400		642.5	63936
641.8	118190		642.6	62753
641.9	102250		642.7	64941
642	86042		642.8	69555
642.1	87317		642.9	62457
642.2	95980		643	63404
642.3	95767		643.1	61097
642.4	100280		643.2	72630
642.5	90878		643.3	73340
642.6	82162		643.4	77776
642.7	73181		643.5	80615
642.8	78229		643.6	72926
642.9	69992		643.7	63995
643	51816		643.8	53822
643.1	50966		643.9	43235
643.2	63614		644	36670
643.3	80780		644.1	36433
643.4	82215		644.2	38563
643.5	77007		644.3	38444
643.6	68557		644.4	43649
643.7	63349		644.5	40278
643.8	57875		644.6	37735
643.9	45226		644.7	35487
644	34332		644.8	40219
644.1	37520		644.9	41047
644.2	43791		645	46488
644.3	49478		645.1	59973
644.4	53358		645.2	64941
644.5	58034		645.3	71861
644.6	56706		645.4	72275
644.7	58141		645.5	73103
644.8	54102		645.6	69673
644.9	47512		645.7	64941
645	44110		645.8	61629
645.1	49691		645.9	48499
645.2	65421		646	41875
645.3	69248		646.1	40278
645.4	64890		646.2	42821
645.5	62764		646.3	46074
645.6	61967		646.4	42407
645.7	56971		646.5	45128
645.8	53889		646.6	43827
645.9	40603		646.7	48795
646	32365		646.8	42525
646.1	29283		646.9	44241
646.2	35926		647	48558
646.3	39540		647.1	51989
646.4	40550		647.2	60269
646.5	35660		647.3	62753
646.6	35926		647.4	66065
646.7	36139		647.5	64350
646.8	34119		647.6	61097
646.9	27689		647.7	54768
647	27529		647.8	53822
647.1	31674		647.9	43767
647.2	37467		648	38740
647.3	44376		648.1	36138
647.4	44801		648.2	39450
647.5	46024		648.3	36079
647.6	45120		648.4	39509
647.7	41772		648.5	39805
647.8	36511		648.6	42762
647.9	28061		648.7	48676
648	24606		648.8	56365
648.1	24181		648.9	74227
648.2	27316		649	74878
648.3	25669		649.1	89960
648.4	27689		649.2	112080
648.5	27795		649.3	124200
648.6	27370		649.4	135920
648.7	27901		649.5	128170
648.8	26679		649.6	122840
648.9	27051		649.7	125920
649	21099		649.8	106170
649.1	26200		649.9	90019
649.2	32737		650	78900
649.3	44801		650.1	67011
649.4	53251		650.2	67425
649.5	55271		650.3	68549
649.6	56652		650.4	72926
649.7	56865		650.5	76179
649.8	51869		650.6	71211
649.9	43738		650.7	74050
650	39646		650.8	72571
650.1	29336		650.9	74700
650.2	25244		651	81265
650.3	28114		651.1	91024
650.4	36245		651.2	98004
650.5	37414		651.3	106880
650.6	37892		651.4	107760
650.7	33481		651.5	108410
650.8	36351		651.6	105460
650.9	38424		651.7	98950
651	37201		651.8	89664
651.1	40550		651.9	75706
651.2	47618		652	59204
651.3	55590		652.1	55833
651.4	61382		652.2	51752
651.5	62605		652.3	54709
651.6	62180		652.4	59500
651.7	60160		652.5	57371
651.8	59469		652.6	61156
651.9	40709		652.7	69496
652	37680		652.8	77184
652.1	39221		652.9	77894
652.2	42622		653	87535
652.3	46927		653.1	91912
652.4	50541		653.2	102140
652.5	58725		653.3	103740
652.6	58619		653.4	108830
652.7	60213		653.5	105040
652.8	63030		653.6	95105
652.9	66431		653.7	89546
653	70417		653.8	78308
653.1	75200		653.9	64823
653.2	85298		654	59796
653.3	100440		654.1	57903
653.4	101720		654.2	53526
653.5	103050		654.3	59973
653.6	99168		654.4	57075
653.7	91144		654.5	53586
653.8	72809		654.6	53526
653.9	54739		654.7	51279
654	45492		654.8	45483
654.1	43260		654.9	43235
654.2	42091		655	46488
654.3	49318		655.1	48262
654.4	49265		655.2	49800
654.5	52082		655.3	54059
654.6	46236		655.4	57253
654.7	43951		655.5	54709
654.8	36404		655.6	50865
654.9	30186		655.7	44063
655	27954		655.8	38622
655.1	30186		655.9	32293
655.2	33641		656	31347
655.3	37733		656.1	31465
655.4	40496		656.2	38977
655.5	39008		656.3	36493
655.6	41878		656.4	37025
655.7	34810		656.5	37321
655.8	30611		656.6	37498
655.9	20992		656.7	35132
656	16369		656.8	44891
656.1	17857		656.9	42230
656.2	23437		657	47789
656.3	24447		657.1	55833
656.4	26200		657.2	60860
656.5	23224		657.3	62162
656.6	21843		657.4	60920
656.7	23384		657.5	61688
656.8	21524		657.6	58258
656.9	20833		657.7	52225
657	22905		657.8	48558
657.1	24766		657.9	41224
657.2	28273		658	41993
657.3	35288		658.1	41697
657.4	42782		658.2	43294
657.5	44110		658.3	48026
657.6	41400		658.4	45778
657.7	41134		658.5	48440
657.8	35395		658.6	47375
657.9	30239		658.7	49090
658	37361		658.8	45719
658.1	46130		658.9	45660
658.2	54580		659	49327
658.3	60054		659.1	51929
658.4	68876		659.2	51634
658.5	75147		659.3	58554
658.6	76582		659.4	54177
658.7	87849		659.5	52639
658.8	84979		659.6	53467
658.9	74509		659.7	47494
659	75413		659.8	47494
659.1	73234		659.9	40219
659.2	84766		660	39627
659.3	80089		660.1	38089
659.4	75944		660.2	38563
659.5	66112		660.3	37675
659.6	59735		660.4	39686
659.7	59575		660.5	40751
659.8	54899		660.6	35369
659.9	43632		660.7	37321
660	35979		660.8	46252
660.1	31409		660.9	51752
660.2	39062		661	71270
660.3	36989		661.1	87239
660.4	34225		661.2	100610
660.5	29655		661.3	111130
660.6	28007		661.4	116870
660.7	25669		661.5	118290
660.8	26254		661.6	111670
660.9	25456		661.7	98772
661	26679		661.8	101260
661.1	34332		661.9	73399
661.2	41187		662	61748
661.3	54846		662.1	63936
661.4	70789		662.2	64823
661.5	64731		662.3	69791
661.6	62764		662.4	69969
661.7	58406		662.5	67662
661.8	57662		662.6	67485
661.9	43898		662.7	71802
662	31196		662.8	82093
662.1	31409		662.9	83986
662.2	36085		663	95460
662.3	37520		663.1	112730
662.4	42197		663.2	128520
662.5	46449		663.3	142240
662.6	41878		663.4	134670
662.7	39274		663.5	143840
662.8	44110		663.6	133430
662.9	33534		663.7	129290
663	28061		663.8	119530
663.1	33481		663.9	89013
663.2	49797		664	73577
663.3	55271		664.1	72275
663.4	62924		664.2	68135
663.5	59682		664.3	71684
663.6	57769		664.4	72275
663.7	61754		664.5	74464
663.8	50275		664.6	87180
663.9	43845		664.7	99778
664	36564		664.8	121540
664.1	31462		664.9	146210
664.2	30133		665	187370
664.3	33375		665.1	213220
664.4	37999		665.2	237050
664.5	37414		665.3	252140
664.6	35926		665.4	256990
664.7	36245		665.5	238650
664.8	38796		665.6	221260
664.9	41931		665.7	210380
665	52295		665.8	175010
665.1	59841		665.9	125620
665.2	61808		666	93627
665.3	74031		666.1	104040
665.4	77379		666.2	104270
665.5	75785		666.3	115100
665.6	71002		666.4	111550
665.7	63933		666.5	108290
665.8	52401		666.6	110900
665.9	40178		666.7	103270
666	27795		666.8	92858
666.1	28379		666.9	82271
666.2	33534		667	74050
666.3	36192		667.1	88185
666.4	39008		667.2	91675
666.5	36989		667.3	99541
666.6	37255		667.4	107230
666.7	39327		667.5	94573
666.8	38690		667.6	92680
666.9	30665		667.7	87949
667	24234		667.8	71329
667.1	31940		667.9	60742
667.2	42516		668	53645
667.3	50647		668.1	55301
667.4	56971		668.2	57253
667.5	58247		668.3	58081
667.6	54208		668.4	61570
667.7	52454		668.5	60446
667.8	46980		668.6	54887
667.9	41506		668.7	55951
668	31356		668.8	61629
668.1	28858		668.9	60920
668.2	28964		669	65651
668.3	34704		669.1	65947
668.4	38264		669.2	69969
668.5	41134		669.3	78841
668.6	37148		669.4	76652
668.7	32897		669.5	73458
668.8	29708		669.6	73813
668.9	26732		669.7	65355
669	29761		669.8	58968
669.1	35395		669.9	47494
669.2	41666		670	41816
669.3	45651		670.1	42348
669.4	46342		670.2	45069
669.5	47405		670.3	48617
669.6	44961		670.4	43176
669.7	40975		670.5	47494
669.8	32153		670.6	46843
669.9	28167		670.7	50392
670	21045		670.8	56720
670.1	22640		670.9	57726
670.2	24075		671	67307
670.3	28114		671.1	79373
670.4	33747		671.2	85997
670.5	26147		671.3	92976
670.6	28379		671.4	93982
670.7	31887		671.5	91734
670.8	42303		671.6	81561
670.9	41719		671.7	77303
671	49053		671.8	69022
671.1	64040		671.9	63285
671.2	79186		672	48499
671.3	91834		672.1	49031
671.4	99912		672.2	53704
671.5	110970		672.3	59382
671.6	106180		672.4	58968
671.7	97627		672.5	54946
671.8	99966		672.6	54000
671.9	90559		672.7	55656
672	76635		672.8	62753
672.1	84766		672.9	60683
672.2	90134		673	67130
672.3	97308		673.1	73281
672.4	99222		673.2	81206
672.5	90878		673.3	93272
672.6	91516		673.4	92089
672.7	94492		673.5	94218
672.8	96830		673.6	89605
672.9	78176		673.7	81088
673	69301		673.8	77066
673.1	66591		673.9	67425
673.2	81152		674	56898
673.3	84075		674.1	50333
673.4	75678		674.2	52225
673.5	67441		674.3	53704
673.6	60107		674.4	56188
673.7	59522		674.5	55774
673.8	52401		674.6	52403
673.9	47352		674.7	54414
674	37680		674.8	58081
674.1	29495		674.9	55892
674.2	31302		675	58968
674.3	33109		675.1	61629
674.4	31037		675.2	74168
674.5	28273		675.3	74168
674.6	27476		675.4	78841
674.7	25775		675.5	70797
674.8	26200		675.6	71447
674.9	23118		675.7	70087
675	21789		675.8	60151
675.1	22268		675.9	55774
675.2	27954		676	51929
675.3	32525		676.1	47612
675.4	35182		676.2	49919
675.5	39434		676.3	51101
675.6	35341		676.4	49859
675.7	31568		676.5	51456
675.8	26360		676.6	54059
675.9	22533		676.7	55182
676	21789		676.8	58849
676.1	19451		676.9	67366
676.2	24181		677	83336
676.3	24500		677.1	102970
676.4	23809		677.2	128640
676.5	26732		677.3	141480
676.6	24606		677.4	147510
676.7	24234		677.5	159630
676.8	29177		677.6	150940
676.9	27157		677.7	140470
677	31143		677.8	130950
677.1	33162		677.9	124910
677.2	54846		678	110010
677.3	83756		678.1	89309
677.4	97627		678.2	86589
677.5	96936		678.3	87476
677.6	93907		678.4	89132
677.7	99806		678.5	91084
677.8	89815		678.6	94159
677.9	93004		678.7	93804
678	84554		678.8	90433
678.1	62233		678.9	85051
678.2	54952		679	89132
678.3	60532		679.1	84578
678.4	77220		679.2	83276
678.5	80143		679.3	90315
678.6	79027		679.4	89664
678.7	82215		679.5	90137
678.8	76901		679.6	87890
678.9	68451		679.7	83631
679	61595		679.8	73695
679.1	52241		679.9	68904
679.2	52135		680	62516
679.3	50381		680.1	56306
679.4	60957		680.2	50865
679.5	61329		680.3	55419
679.6	67707		680.4	57785
679.7	57928		680.5	54532
679.8	56759		680.6	55892
679.9	52188		680.7	60269
680	37361		680.8	59855
680.1	35023		680.9	66716
680.2	36298		681	74996
680.3	38158		681.1	78900
680.4	40231		681.2	84045
680.5	37361		681.3	90196
680.6	40603		681.4	90433
680.7	38477		681.5	90137
680.8	41240		681.6	80201
680.9	35713		681.7	77303
681	31781		681.8	72749
681.1	30346		681.9	65474
681.2	34119		682	61097
681.3	43313		682.1	62221
681.4	46449		682.2	68668
681.5	44163		682.3	70087
681.6	45651		682.4	72571
681.7	39380		682.5	76711
681.8	38317		682.6	69555
681.9	32578		682.7	68963
682	29177		682.8	70678
682.1	27901		682.9	74878
682.2	28911		683	76416
682.3	35182		683.1	77125
682.4	45651		683.2	80142
682.5	49106		683.3	83276
682.6	43419		683.4	86115
682.7	43419		683.5	87121
682.8	40071		683.6	78604
682.9	39008		683.7	78486
683	40178		683.8	76416
683.1	38052		683.9	58021
683.2	37839		684	49623
683.3	42675		684.1	47139
683.4	45758		684.2	46961
683.5	49106		684.3	50747
683.6	48256		684.4	48262
683.7	46608		684.5	52757
683.8	39327		684.6	51220
683.9	32259		684.7	54118
684	28645		684.8	56188
684.1	26147		684.9	61984
684.2	28114		685	69436
684.3	27848		685.1	80260
684.4	30665		685.2	87712
684.5	30133		685.3	94277
684.6	31728		685.4	103210
684.7	31568		685.5	109180
684.8	43366		685.6	99068
684.9	51232		685.7	95342
685	71108		685.8	87476
685.1	98850		685.9	81384
685.2	130420		686	74996
685.3	161770		686.1	81029
685.4	200620		686.2	86411
685.5	222360		686.3	90374
685.6	238890		686.4	92976
685.7	248610		686.5	93568
685.8	246650		686.6	90847
685.9	223950		686.7	91320
686	201900		686.8	96821
686.1	191160		686.9	84518
686.2	196960		687	79136
686.3	196960		687.1	79728
686.4	188450		687.2	84518
686.5	167990		687.3	88067
686.6	146630		687.4	88718
686.7	139980		687.5	85406
686.8	143280		687.6	87180
686.9	114950		687.7	80674
687	93960		687.8	80615
687.1	95448		687.9	68313
687.2	104320		688	66006
687.3	112720		688.1	61984
687.4	102620		688.2	66006
687.5	92525		688.3	63936
687.6	82268		688.4	65947
687.7	74775		688.5	67189
687.8	67335		688.6	59796
687.9	54952		688.7	59263
688	43579		688.8	66775
688.1	36085		688.9	68549
688.2	42410		689	75765
688.3	47724		689.1	90256
688.4	50009		689.2	102030
688.5	44748		689.3	113030
688.6	38583		689.4	126100
688.7	38424		689.5	121900
688.8	38317		689.6	110070
688.9	32631		689.7	101020
689	29602		689.8	90610
689.1	25935		689.9	69732
689.2	28964		690	86234
689.3	34757		690.1	61393
689.4	42091		690.2	58140
689.5	38317		690.3	63758
689.6	39168		690.4	65533
689.7	37308		690.5	68549
689.8	29814		690.6	67189
689.9	25828		690.7	99423
690	17485		690.8	148160
690.1	18176		690.9	195710
690.2	22002		691	248050
690.3	23118		691.1	293950
690.4	22533		691.2	352330
690.5	23171		691.3	398640
690.6	21471		691.4	395740
690.7	23224		691.5	409340
690.8	24340		691.6	370900
690.9	21577		691.7	345050
691	22374		691.8	340850
691.1	28539		691.9	249650
691.2	43526		692	215350
691.3	52188		692.1	190030
691.4	55058		692.2	194110
691.5	54846		692.3	203220
691.6	52029		692.4	212330
691.7	49531		692.5	202390
691.8	44907		692.6	195360
691.9	40284		692.7	193820
692	32472		692.8	206530
692.1	29921		692.9	183590
692.2	29495		693	188380
692.3	35554		693.1	193820
692.4	39274		693.2	214460
692.5	40603		693.3	223450
692.6	44057		693.4	234390
692.7	41028		693.5	228240
692.8	42091		693.6	212690
692.9	38743		693.7	202280
693	34810		693.8	193400
693.1	43260		693.9	157330
693.2	44482		694	125570
693.3	49531		694.1	105750
693.4	46874		694.2	110360
693.5	48149		694.3	112850
693.6	47724		694.4	116990
693.7	49318		694.5	108650
693.8	42516		694.6	102380
693.9	32578		694.7	94455
694	29974		694.8	98122
694.1	29123		694.9	79787
694.2	28751		695	70501
694.3	31993		695.1	81147
694.4	29921		695.2	85879
694.5	28645		695.3	88659
694.6	28220		695.4	95638
694.7	24022		695.5	95165
694.8	27742		695.6	86115
694.9	27635		695.7	78900
695	22746		695.8	75469
695.1	25882		695.9	62162
695.2	30665		696	54650
695.3	41294		696.1	52284
695.4	41612		696.2	54473
695.5	40815		696.3	57075
695.6	33003		696.4	59973
695.7	34863		696.5	60801
695.8	30346		696.6	59677
695.9	24394		696.7	56129
696	22852		696.8	61570
696.1	18601		696.9	55656
696.2	23809		697	60269
696.3	24766		697.1	64646
696.4	26838		697.2	67307
696.5	29123		697.3	75174
696.6	27051		697.4	82034
696.7	26041		697.5	76002
696.8	24553		697.6	72689
696.9	24766		697.7	66893
697	25669		697.8	61688
697.1	26732		697.9	56720
697.2	31940		698	49919
697.3	30665		698.1	47789
697.4	36032		698.2	47198
697.5	33747		698.3	52639
697.6	35341		698.4	48795
697.7	34597		698.5	49386
697.8	29442		698.6	52107
697.9	25563		698.7	56424
698	20089		698.8	64587
698.1	19717		698.9	66834
698.2	24712		699	84045
698.3	26998		699.1	106110
698.4	27848		699.2	110960
698.5	26732		699.3	123380
698.6	28964		699.4	126870
698.7	40124		699.5	125680
698.8	59469		699.6	123790
698.9	82162		699.7	118880
699	125000		699.8	108350
699.1	168680		699.9	105160
699.2	207690		700	94337
699.3	268650		700.1	80970
699.4	337470		700.2	78604
699.5	394600		700.3	81029
699.6	433020		700.4	86825
699.7	440520		700.5	86825
699.8	453650		700.6	74641
699.9	441470		700.7	76830
700	388010		700.8	78072
700.1	375630		700.9	80378
700.2	356070		701	82389
700.3	358040		701.1	90847
700.4	346930		701.2	104390
700.5	277630		701.3	116460
700.6	217040		701.4	118110
700.7	204290		701.5	121370
700.8	198920		701.6	111130
700.9	177450		701.7	106110
701	133390		701.8	97590
701.1	110330		701.9	89191
701.2	109690		702	71211
701.3	114690		702.1	66952
701.4	103100		702.2	62339
701.5	91197		702.3	67603
701.6	82853		702.4	69969
701.7	74722		702.5	71388
701.8	67335		702.6	71566
701.9	62498		702.7	74523
702	50966		702.8	72512
702.1	47884		702.9	74109
702.2	65368		703	75469
702.3	100920		703.1	86766
702.4	105550		703.2	89309
702.5	104640		703.3	97708
702.6	100600		703.4	94041
702.7	99806		703.5	95874
702.8	94173		703.6	95046
702.9	82959		703.7	86293
703	65049		703.8	82271
703.1	47830		703.9	72216
703.2	49850		704	55596
703.3	62552		704.1	54473
703.4	68504		704.2	54591
703.5	72171		704.3	55892
703.6	68398		704.4	55774
703.7	63721		704.5	57134
703.8	56174		704.6	59145
703.9	49691		704.7	65651
704	38371		704.8	73340
704.1	27051		704.9	84164
704.2	29017		705	89132
704.3	29389		705.1	98891
704.4	34278		705.2	112790
704.5	32259		705.3	116930
704.6	33960		705.4	120360
704.7	31356		705.5	124090
704.8	32790		705.6	116690
704.9	29921		705.7	113090
705	29017		705.8	102560
705.1	30983		705.9	88599
705.2	41931		706	76475
705.3	48574		706.1	64705
705.4	49425		706.2	61866
705.5	50435		706.3	66006
705.6	51232		706.4	67603
705.7	45067		706.5	64587
705.8	46130		706.6	64173
705.9	38955		706.7	66716
706	29442		706.8	67189
706.1	26360		706.9	61215
706.2	27954		707	66893
706.3	33800		707.1	70501
706.4	38743		707.2	74759
706.5	43685		707.3	77953
706.6	46236		707.4	79432
706.7	42144		707.5	75883
706.8	41081		707.6	77362
706.9	36776		707.7	69082
707	35501		707.8	68490
707.1	36404		707.9	57134
707.2	40337		708	57844
707.3	41825		708.1	51693
707.4	40603		708.2	54768
707.5	42569		708.3	54414
707.6	42888		708.4	53940
707.7	35820		708.5	56306
707.8	35448		708.6	58376
707.9	29867		708.7	57430
708	27635		708.8	60210
708.1	23862		708.9	62162
708.2	23756		709	63108
708.3	27263		709.1	69496
708.4	28167		709.2	71802
708.5	26944		709.3	77835
708.6	26519		709.4	75706
708.7	27582		709.5	75233
708.8	28326		709.6	73931
708.9	24181		709.7	69141
709	22427		709.8	65769
709.1	27635		709.9	61925
709.2	30930		710	54768
709.3	37680		710.1	60446
709.4	38158		710.2	59086
709.5	38317		710.3	68076
709.6	36245		710.4	66952
709.7	35023		710.5	72808
709.8	30452		710.6	71447
709.9	24766		710.7	71211
710	22161		710.8	83986
710.1	22055		710.9	93094
710.2	22799		711	98654
710.3	27848		711.1	98122
710.4	31993		711.2	99068
710.5	33216		711.3	87003
710.6	31037		711.4	94455
710.7	30718		711.5	111190
710.8	29123		711.6	81088
710.9	31143		711.7	74227
711	32153		711.8	74878
711.1	35395		711.9	56602
711.2	39593		712	49623
711.3	29123		712.1	49386
711.4	35979		712.2	54059
711.5	36404		712.3	51397
711.6	34757		712.4	55537
711.7	36192		712.5	64941
711.8	30133		712.6	69141
711.9	22002		712.7	77007
712	18707		712.8	81325
712.1	20673		712.9	98832
712.2	19664		713	109120
712.3	24606		713.1	116040
712.4	26626		713.2	127160
712.5	28805		713.3	137450
712.6	31302		713.4	134500
712.7	40868		713.5	140820
712.8	83544		713.6	120720
712.9	111660		713.7	121250
713	146310		713.8	130770
713.1	196960		713.9	131890
713.2	270350		714	139760
713.3	359740		714.1	144790
713.4	428450		714.2	157330
713.5	476390		714.3	173410
713.6	515880		714.4	178620
713.7	507640		714.5	179150
713.8	532780		714.6	172530
713.9	525870		714.7	161820
714	454440		714.8	158690
714.1	423510		714.9	145080
714.2	431010		715	135210
714.3	450300		715.1	131480
714.4	457210		715.2	133550
714.5	395500		715.3	144140
714.6	344010		715.4	143310
714.7	314620		715.5	138100
714.8	311700		715.6	128460
714.9	283740		715.7	122250
715	214170		715.8	119770
715.1	191320		715.9	105160
715.2	207960		716	94573
715.3	206260		716.1	93627
715.4	203440		716.2	100190
715.5	193230		716.3	108060
715.6	171980		716.4	110480
715.7	166880		716.5	133080
715.8	148170		716.6	147090
715.9	140570		716.7	207900
716	100390		716.8	296910
716.1	79983		716.9	428800
716.2	90293		717	533790
716.3	99434		717.1	584590
716.4	107250		717.2	614460
716.5	106610		717.3	627830
716.6	102140		717.4	669110
716.7	104480		717.5	660530
716.8	104160		717.6	624280
716.9	105550		717.7	585540
717	107720		717.8	581100
717.1	119680		717.9	439690
717.2	120160		718	333820
717.3	124310		718.1	327070
717.4	142220		718.2	346120
717.5	154010		718.3	352860
717.6	140570		718.4	356940
717.7	135200		718.5	365580
717.8	134880		718.6	373210
717.9	105330		718.7	456600
718	66484		718.8	580330
718.1	53358		718.9	666210
718.2	59150		719	824190
718.3	67069		719.1	952650
718.4	65262		719.2	1035800
718.5	70258		719.3	1108100
718.6	73499		719.4	1133200
718.7	91888		719.5	1125200
718.8	109640		719.6	1084400
718.9	101510		719.7	1041100
719	109960		719.8	1009800
719.1	142640		719.9	870440
719.2	210030		720	736120
719.3	280180		720.1	615050
719.4	309090		720.2	654090
719.5	312280		720.3	684370
719.6	310950		720.4	689400
719.7	283950		720.5	687150
719.8	281510		720.6	658760
719.9	222680		720.7	625810
720	147900		720.8	614700
720.1	123140		720.9	506640
720.2	124890		721	401950
720.3	144870		721.1	346410
720.4	161080		721.2	347420
720.5	171980		721.3	371310
720.6	163850		721.4	366400
720.7	156090		721.5	388170
720.8	144390		721.6	348840
720.9	129410		721.7	328610
721	85616		721.8	310330
721.1	68026		721.9	251250
721.2	67228		722	179330
721.3	72596		722.1	142660
721.4	74987		722.2	138340
721.5	78495		722.3	142010
721.6	78548		722.4	135920
721.7	70098		722.5	134670
721.8	63561		722.6	131660
721.9	57822		722.7	124620
722	38530		722.8	136150
722.1	31143		722.9	117640
722.2	31674		723	103800
722.3	36139		723.1	91320
722.4	35501		723.2	94928
722.5	33534		723.3	87417
722.6	34597		723.4	90610
722.7	30824		723.5	87890
722.8	33003		723.6	84104
722.9	30293		723.7	82034
723	24766		723.8	78367
723.1	27689		723.9	64350
723.2	29336		724	51042
723.3	37148		724.1	49800
723.4	39115		724.2	49800
723.5	42835		724.3	50687
723.6	38158		724.4	55301
723.7	33747		724.5	59027
723.8	32472		724.6	54946
723.9	27051		724.7	55715
724	22693		724.8	54177
724.1	18601		724.9	55360
724.2	17113		725	60328
724.3	22268		725.1	59973
724.4	27051		725.2	66952
724.5	26679		725.3	66065
724.6	28007		725.4	66834
724.7	27954		725.5	66124
724.8	23012		725.6	63818
724.9	22959		725.7	59914
725	24075		725.8	54591
725.1	25563		725.9	51693
725.2	31515		726	45956
725.3	30718		726.1	45364
725.4	35235		726.2	43058
725.5	33375		726.3	48972
725.6	36032		726.4	52994
725.7	34863		726.5	51515
725.8	31356		726.6	56484
725.9	26838		726.7	56602
726	21417		726.8	61984
726.1	21471		726.9	65888
726.2	21577		727	74050
726.3	25138		727.1	84223
726.4	27051		727.2	86352
726.5	24606		727.3	88540
726.6	27157		727.4	99660
726.7	32259		727.5	94455
726.8	48362		727.6	96939
726.9	58725		727.7	93154
727	73606		727.8	90906
727.1	104850		727.9	91498
727.2	145400		728	81916
727.3	192120		728.1	79550
727.4	234740		728.2	77598
727.5	269340		728.3	77421
727.6	289640		728.4	83927
727.7	301860		728.5	83809
727.8	307920		728.6	77480
727.9	324870		728.7	83631
728	285490		728.8	82744
728.1	264180		728.9	79669
728.2	246430		729	83158
728.3	233570		729.1	96052
728.4	235170		729.2	100610
728.5	200620		729.3	116870
728.6	166130		729.4	113260
728.7	146250		729.5	116520
728.8	144390		729.6	107290
728.9	135940		729.7	111490
729	130630		729.8	98240
729.1	97521		729.9	91438
729.2	82587		730	75410
729.3	86839		730.1	68786
729.4	79611		730.2	70205
729.5	70204		730.3	79373
729.6	63455		730.4	76061
729.7	53730		730.5	78722
729.8	54208		730.6	74523
729.9	42941		730.7	74878
730	33109		730.8	81088
730.1	30558		730.9	86352
730.2	29655		731	95283
730.3	34332		731.1	99719
730.4	36139		731.2	109000
730.5	35076		731.3	119120
730.6	36670		731.4	123440
730.7	35873		731.5	123080
730.8	30824		731.6	116690
730.9	32100		731.7	115980
731	31196		731.8	106700
731.1	30133		731.9	92266
731.2	33800		732	74464
731.3	39327		732.1	67071
731.4	43154		732.2	65769
731.5	46502		732.3	74641
731.6	46661		732.4	76652
731.7	38264		732.5	74109
731.8	37627		732.6	74937
731.9	33216		732.7	84696
732	27476		732.8	87712
732.1	24128		732.9	93154
732.2	23862		733	104450
732.3	25669		733.1	114800
732.4	26147		733.2	128110
732.5	30930		733.3	135210
732.6	29389		733.4	142780
732.7	30558		733.5	143130
732.8	28273		733.6	132540
732.9	28220		733.7	133020
733	26998		733.8	123140
733.1	31037		733.9	110960
733.2	40550		734	83750
733.3	50807		734.1	78900
733.4	50328		734.2	78072
733.5	49637		734.3	68608
733.6	51976		734.4	71802
733.7	46024		734.5	78781
733.8	46289		734.6	73044
733.9	41028		734.7	69969
734	33269		734.8	74109
734.1	24128		734.9	72808
734.2	25563		735	78131
734.3	26785		735.1	87239
734.4	27157		735.2	102200
734.5	29974		735.3	104150
734.6	27423		735.4	111190
734.7	29602		735.5	118820
734.8	23862		735.6	112670
734.9	23596		735.7	103210
735	23224		735.8	98950
735.1	22321		735.9	90315
735.2	24287		736	74700
735.3	27157		736.1	67544
735.4	34013		736.2	65355
735.5	32897		736.3	66952
735.6	34225		736.4	71388
735.7	30558		736.5	65296
735.8	29602		736.6	75706
735.9	22905		736.7	69377
736	18760		736.8	69436
736.1	18548		736.9	67958
736.2	18760		737	75942
736.3	20620		737.1	73222
736.4	21417		737.2	75114
736.5	22427		737.3	84578
736.6	22108		737.4	83572
736.7	21630		737.5	87003
736.8	22055		737.6	80497
736.9	21630		737.7	77835
737	20567		737.8	74759
737.1	24872		737.9	60801
737.2	27157		738	57134
737.3	31887		738.1	55656
737.4	37839		738.2	51634
737.5	36989		738.3	55242
737.6	38211		738.4	56129
737.7	34438		738.5	59500
737.8	29814		738.6	60328
737.9	25297		738.7	59559
738	26519		738.8	62339
738.1	22055		738.9	63877
738.2	19345		739	66124
738.3	26679		739.1	63167
738.4	31834		739.2	67840
738.5	34757		739.3	72985
738.6	36245		739.4	71625
738.7	35873		739.5	68135
738.8	34491		739.6	72335
738.9	35448		739.7	68431
739	40018		739.8	62930
739.1	39487		739.9	57726
739.2	43419		740	53881
739.3	48309		740.1	47434
739.4	53411		740.2	46192
739.5	54899		740.3	48322
739.6	55643		740.4	46606
739.7	49956		740.5	45660
739.8	46661		740.6	49268
739.9	41984		740.7	48972
740	34225		740.8	45778
740.1	31781		740.9	48203
740.2	27901		741	51279
740.3	26041		741.1	58376
740.4	28858		741.2	66479
740.5	29814		741.3	73222
740.6	27263		741.4	67899
740.7	30718		741.5	67366
740.8	31515		741.6	71388
740.9	29123		741.7	71861
741	24819		741.8	87357
741.1	24394		741.9	98950
741.2	31302		742	108410
741.3	41028		742.1	125330
741.4	47246		742.2	135260
741.5	49000		742.3	155670
741.6	50169		742.4	163060
741.7	47512		742.5	177140
741.8	44482		742.6	160400
741.9	44217		742.7	167970
742	39593		742.8	172820
742.1	40709		742.9	154490
742.2	52348		743	140110
742.3	59044		743.1	146680
742.4	74615		743.2	159810
742.5	80143		743.3	168980
742.6	80461		743.4	176250
742.7	74137		743.5	173000
742.8	76422		743.6	168270
742.9	71374		743.7	166260
743	55218		743.8	166610
743.1	56121		743.9	174890
743.2	58778		744	174540
743.3	68557		744.1	178970
743.4	76529		744.2	189260
743.5	80249		744.3	200320
743.6	82321		744.4	210850
743.7	73499		744.5	219430
743.8	73765		744.6	245330
743.9	64305		744.7	334760
744	51976		744.8	461390
744.1	47246		744.9	595710
744.2	57556		745	718550
744.3	67866		745.1	815490
744.4	65900		745.2	893920
744.5	69407		745.3	957970
744.6	73446		745.4	967140
744.7	96192		745.5	986420
744.8	113730		745.6	943420
744.9	124780		745.7	914500
745	139560		745.8	899480
745.1	179840		745.9	832170
745.2	236970		746	688690
745.3	305320		746.1	611860
745.4	335720		746.2	605760
745.5	360270		746.3	583590
745.6	352880		746.4	610730
745.7	331460		746.5	611500
745.8	313710		746.6	634750
745.9	291660		746.7	654200
746	205670		746.8	755280
746.1	179260		746.9	816970
746.2	173410		747	893450
746.3	158210		747.1	1010300
746.4	185050		747.2	1090600
746.5	198070		747.3	1178100
746.6	213640		747.4	1219000
746.7	230220		747.5	1213200
746.8	263600		747.6	1187300
746.9	292880		747.7	1137500
747	280230		747.8	1128700
747.1	363510		747.9	1030700
747.2	465870		748	867780
747.3	565670		748.1	751030
747.4	599420		748.2	755280
747.5	645600		748.3	779000
747.6	654210		748.4	797510
747.7	619880		748.5	799880
747.8	602880		748.6	793670
747.9	585230		748.7	734880
748	431320		748.8	721220
748.1	325570		748.9	650720
748.2	322640		749	503330
748.3	359370		749.1	409700
748.4	398800		749.2	380420
748.5	407940		749.3	393550
748.6	417130		749.4	402190
748.7	399860		749.5	392960
748.8	479740		749.6	386100
748.9	496690		749.7	358540
749	473200		749.8	342690
749.1	504190		749.9	287150
749.2	598780		750	207190
749.3	693170		750.1	156680
749.4	743920		750.2	141890
749.5	755720		750.3	137570
749.6	775170		750.4	143780
749.7	735260		750.5	143010
749.8	725590		750.6	133550
749.9	706510		750.7	135620
750	593630		750.8	132720
750.1	478360		750.9	123910
750.2	463740		751	107640
750.3	492230		751.1	94928
750.4	529060		751.2	94573
750.5	540380		751.3	88067
750.6	545900		751.4	92740
750.7	532830		751.5	94691
750.8	514870		751.6	90433
750.9	497700		751.7	84637
751	391250		751.8	80792
751.1	264450		751.9	70678
751.2	217580		752	54591
751.3	204240		752.1	46784
751.4	220600		752.2	49327
751.5	226130		752.3	53053
751.6	234370		752.4	54473
751.7	226980		752.5	59086
751.8	210080		752.6	55596
751.9	199930		752.7	51693
752	127710		752.8	53231
752.1	80887		752.9	53408
752.2	55696		753	53645
752.3	60479		753.1	51515
752.4	67600		753.2	57962
752.5	68982		753.3	65710
752.6	70576		753.4	65474
752.7	70311		753.5	63758
752.8	63561		753.6	62871
752.9	56812		753.7	60210
753	41400		753.8	53231
753.1	33747		753.9	49386
753.2	33641		754	44359
753.3	33003		754.1	39923
753.4	33162		754.2	41283
753.5	39008		754.3	40692
753.6	38424		754.4	44359
753.7	37042		754.5	45009
753.8	32312		754.6	47848
753.9	29761		754.7	48085
754	21789		754.8	50687
754.1	18122		754.9	50924
754.2	19451		755	52521
754.3	21311		755.1	56602
754.4	23277		755.2	59382
754.5	22587		755.3	60446
754.6	25138		755.4	63226
754.7	24766		755.5	64173
754.8	24500		755.6	64646
754.9	26200		755.7	58849
755	23596		755.8	59737
755.1	28805		755.9	58554
755.2	32737		756	56602
755.3	36989		756.1	52403
755.4	41931		756.2	55182
755.5	41878		756.3	58790
755.6	38264		756.4	61748
755.7	37042		756.5	65060
755.8	34969		756.6	64527
755.9	32153		756.7	68254
756	29389		756.8	75706
756.1	28592		756.9	83868
756.2	31037		757	90196
756.3	39646		757.1	95460
756.4	42038		757.2	102500
756.5	43526		757.3	100130
756.6	46980		757.4	101320
756.7	43898		757.5	110130
756.8	41028		757.6	100370
756.9	42622		757.7	99600
757	32312		757.8	91734
757.1	35979		757.9	84459
757.2	42463		758	73991
757.3	37839		758.1	66893
757.4	43526		758.2	68904
757.5	46768		758.3	71388
757.6	44482		758.4	77835
757.7	37733		758.5	70560
757.8	35129		758.6	74050
757.9	33747		758.7	77835
758	28592		758.8	80615
758.1	18760		758.9	80023
758.2	23862		759	84045
758.3	27635		759.1	93745
758.4	33853		759.2	105100
758.5	35607		759.3	108710
758.6	36298		759.4	120890
758.7	36139		759.5	120660
758.8	37839		759.6	113680
758.9	52932		759.7	107050
759	56121		759.8	99482
759.1	60426		759.9	94928
759.2	66378		760	79432
759.3	77007		760.1	71507
759.4	83119		760.2	70501
759.5	83756		760.3	75410
759.6	82109		760.4	72689
759.7	74987		760.5	72098
759.8	59894		760.6	77007
759.9	49531		760.7	75351
760	41719		760.8	81265
760.1	43260		760.9	91024
760.2	45545		761	96170
760.3	46502		761.1	98536
760.4	48468		761.2	109540
760.5	47246		761.3	119120
760.6	51604		761.4	130830
760.7	51710		761.5	131360
760.8	44535		761.6	131240
760.9	39115		761.7	120180
761	40496		761.8	112790
761.1	45120		761.9	109180
761.2	55483		762	90374
761.3	70683		762.1	82093
761.4	70842		762.2	81443
761.5	69673		762.3	82271
761.6	65103		762.4	84164
761.7	61276		762.5	91261
761.8	55271		762.6	89723
761.9	49637		762.7	84992
762	38902		762.8	96702
762.1	36883		762.9	102080
762.2	36298		763	106220
762.3	42357		763.1	107760
762.4	44535		763.2	118170
762.5	37945		763.3	119770
762.6	43791		763.4	125330
762.7	38105		763.5	126270
762.8	37627		763.6	128580
762.9	34544		763.7	124680
763	37255		763.8	121600
763.1	34969		763.9	108710
763.2	35660		764	96407
763.3	35607		764.1	85879
763.4	39008		764.2	79609
763.5	40603		764.3	79195
763.6	43419		764.4	80437
763.7	42250		764.5	83276
763.8	39274		764.6	79964
763.9	36564		764.7	86234
764	27742		764.8	87653
764.1	26094		764.9	83750
764.2	25563		765	77421
764.3	24181		765.1	77244
764.4	29123		765.2	77539
764.5	25403		765.3	79491
764.6	27689		765.4	86884
764.7	28645		765.5	78900
764.8	29123		765.6	80023
764.9	29123		765.7	73222
765	26094		765.8	68727
765.1	24181		765.9	63758
765.2	25244		766	57489
765.3	30399		766.1	52639
765.4	32737		766.2	51634
765.5	35448		766.3	53586
765.6	32790		766.4	52107
765.7	29389		766.5	50333
765.8	25988		766.6	55774
765.9	29602		766.7	57785
766	22852		766.8	59263
766.1	20992		766.9	59263
766.2	21736		767	57430
766.3	23224		767.1	55005
766.4	26679		767.2	57371
766.5	30399		767.3	59323
766.6	31781		767.4	61452
766.7	33269		767.5	60920
766.8	30293		767.6	62162
766.9	31728		767.7	60860
767	27689		767.8	54828
767.1	32578		767.9	52048
767.2	31249		768	49150
767.3	31993		768.1	44950
767.4	29017		768.2	46784
767.5	32206		768.3	41106
767.6	35129		768.4	44181
767.7	31037		768.5	45719
767.8	30558		768.6	48381
767.9	29389		768.7	44359
768	25775		768.8	47434
768.1	23171		768.9	45364
768.2	21205		769	46074
768.3	21896		769.1	48676
768.4	22427		769.2	57489
768.5	22161		769.3	59973
768.6	22002		769.4	68786
768.7	21683		769.5	64350
768.8	21949		769.6	64705
768.9	19664		769.7	60446
769	18920		769.8	55242
769.1	18760		769.9	54354
769.2	20939		770	56898
769.3	23331		770.1	53822
769.4	26679		770.2	59441
769.5	27742		770.3	61688
769.6	24978		770.4	77184
769.7	24712		770.5	73991
769.8	24819		770.6	73754
769.9	24819		770.7	73577
770	19026		770.8	76002
770.1	20514		770.9	81502
770.2	22374		771	78959
770.3	25138		771.1	83513
770.4	28326		771.2	84045
770.5	30293		771.3	94159
770.6	31143		771.4	101970
770.7	30080		771.5	103680
770.8	28751		771.6	93035
770.9	27157		771.7	103090
771	26200		771.8	120300
771.1	27901		771.9	142720
771.2	33694		772	162350
771.3	37999		772.1	166020
771.4	42250		772.2	170690
771.5	37095		772.3	189090
771.6	40337		772.4	201450
771.7	39540		772.5	223980
771.8	44057		772.6	227470
771.9	44589		772.7	252020
772	36351		772.8	310220
772.1	47830		772.9	370540
772.2	73287		773	444830
772.3	78920		773.1	531540
772.4	88858		773.2	599200
772.5	89283		773.3	645630
772.6	95448		773.4	683540
772.7	102570		773.5	691940
772.8	117130		773.6	686140
772.9	126700		773.7	639360
773	116870		773.8	635750
773.1	115170		773.9	592100
773.2	150930		774	485760
773.3	213860		774.1	415850
773.4	261950		774.2	406980
773.5	270450		774.3	386280
773.6	282520		774.4	416150
773.7	267800		774.5	416090
773.8	248610		774.6	415440
773.9	236490		774.7	416620
774	163000		774.8	464820
774.1	133980		774.9	496170
774.2	121440		775	492150
774.3	114580		775.1	520650
774.4	138280		775.2	587250
774.5	158580		775.3	645040
774.6	177610		775.4	708260
774.7	165280		775.5	723580
774.8	159970		775.6	722460
774.9	159590		775.7	684070
775	123350		775.8	653320
775.1	107090		775.9	617590
775.2	141050		776	495160
775.3	160550		776.1	412950
775.4	180850		776.2	386340
775.5	192920		776.3	395440
775.6	210830		776.4	427620
775.7	211620		776.5	445480
775.8	199130		776.6	434840
775.9	192170		776.7	406210
776	152310		776.8	392010
776.1	97893		776.9	375340
776.2	94067		777	314650
776.3	125420		777.1	229540
776.4	145300		777.2	209140
776.5	151200		777.3	230020
776.6	156830		777.4	233680
776.7	148910		777.5	241430
776.8	142380		777.6	234980
776.9	136160		777.7	231490
777	101670		777.8	212330
777.1	76476		777.9	203100
777.2	69886		778	154310
777.3	79452		778.1	124800
777.4	90665		778.2	108000
777.5	99912		778.3	107940
777.6	112560		778.4	108240
777.7	99168		778.5	104860
777.8	89602		778.6	108650
777.9	85829		778.7	107110
778	64624		778.8	108950
778.1	47724		778.9	104980
778.2	42622		779	98950
778.3	42197		779.1	89546
778.4	42569		779.2	87653
778.5	43313		779.3	89487
778.6	47990		779.4	92266
778.7	48681		779.5	95756
778.8	45545		779.6	89842
778.9	43632		779.7	82862
779	36511		779.8	81916
779.1	32844		779.9	72512
779.2	34013		780	67071
779.3	35341		780.1	57607
779.4	41028		780.2	50155
779.5	37255		780.3	49445
779.6	38796		780.4	49505
779.7	34119		780.5	54295
779.8	31515		780.6	53586
779.9	27210		780.7	56070
780	27104		780.8	52876
780.1	21471		780.9	51870
780.2	22268		781	49978
780.3	17378		781.1	49327
780.4	20089		781.2	55596
780.5	21099		781.3	53586
780.6	23384		781.4	54473
780.7	22905		781.5	57607
780.8	21099		781.6	55005
780.9	17006		781.7	54118
781	17538		781.8	51338
781.1	20248		781.9	51161
781.2	24712		782	38740
781.3	24394		782.1	41875
781.4	26147		782.2	42111
781.5	25297		782.3	40396
781.6	25084		782.4	46311
781.7	23065		782.5	47730
781.8	24394		782.6	47671
781.9	21896		782.7	51634
782	19292		782.8	49682
782.1	17272		782.9	48676
782.2	19132		783	49090
782.3	21949		783.1	55951
782.4	24181		783.2	61274
782.5	24234		783.3	62102
782.6	25510		783.4	64823
782.7	26360		783.5	67248
782.8	24340		783.6	63699
782.9	26626		783.7	62871
783	26041		783.8	62576
783.1	25084		783.9	56602
783.2	27423		784	56661
783.3	27795		784.1	47494
783.4	34066		784.2	48440
783.5	31090		784.3	55537
783.6	30983		784.4	56957
783.7	29708		784.5	53231
783.8	29655		784.6	57134
783.9	28273		784.7	63581
784	23543		784.8	59559
784.1	21417		784.9	62043
784.2	24553		785	64705
784.3	24553		785.1	70501
784.4	27316		785.2	74227
784.5	28220		785.3	71507
784.6	27954		785.4	75469
784.7	27476		785.5	79787
784.8	27954		785.6	78249
784.9	25350		785.7	77184
785	25616		785.8	65947
785.1	27635		785.9	64882
785.2	28592		786	58731
785.3	28911		786.1	50865
785.4	32472		786.2	54295
785.5	30877		786.3	55892
785.6	32844		786.4	57075
785.7	32897		786.5	58435
785.8	28539		786.6	61807
785.9	26307		786.7	59677
786	24978		786.8	65829
786.1	21099		786.9	63167
786.2	19823		787	60683
786.3	25084		787.1	68194
786.4	27689		787.2	74286
786.5	30186		787.3	81147
786.6	28964		787.4	83572
786.7	28698		787.5	86411
786.8	26732		787.6	90906
786.9	26626		787.7	83336
787	26094		787.8	78604
787.1	24819		787.9	76475
787.2	26413		788	63285
787.3	31728		788.1	55478
787.4	36564		788.2	54591
787.5	38902		788.3	55005
787.6	38211		788.4	60328
787.7	36457		788.5	58081
787.8	34225		788.6	67011
787.9	31728		788.7	72157
788	22852		788.8	73399
788.1	21205		788.9	68786
788.2	23756		789	75883
788.3	22321		789.1	83217
788.4	23596		789.2	90610
788.5	25563		789.3	104040
788.6	27954		789.4	106820
788.7	26891		789.5	108710
788.8	27157		789.6	117110
788.9	28433		789.7	112380
789	21524		789.8	107290
789.1	22587		789.9	104570
789.2	30239		790	92976
789.3	30877		790.1	88540
789.4	35395		790.2	78367
789.5	37733		790.3	78545
789.6	37999		790.4	81679
789.7	34278		790.5	86589
789.8	30718		790.6	87890
789.9	30346		790.7	81620
790	25722		790.8	93509
790.1	23384		790.9	92976
790.2	18494		791	105040
790.3	26413		791.1	130120
790.4	28645		791.2	136450
790.5	30824		791.3	130470
790.6	32418		791.4	158690
790.7	32790		791.5	185600
790.8	28061		791.6	200270
790.9	27423		791.7	203870
791	27210		791.8	202930
791.1	32790		791.9	197130
791.2	30133		792	181280
791.3	25882		792.1	170810
791.4	34066		792.2	141360
791.5	40975		792.3	124740
791.6	47405		792.4	120010
791.7	52082		792.5	120770
791.8	47937		792.6	125800
791.9	45758		792.7	137990
792	37095		792.8	139290
792.1	35554		792.9	140940
792.2	34544		793	131240
792.3	27263		793.1	131660
792.4	27157		793.2	110360
792.5	27263		793.3	96761
792.6	29974		793.4	87062
792.7	34225		793.5	89073
792.8	34704		793.6	93745
792.9	37467		793.7	89960
793	34385		793.8	85583
793.1	37414		793.9	81561
793.2	41134		794	72985
793.3	40603		794.1	65474
793.4	40656		794.2	56070
793.5	38052		794.3	52876
793.6	36617		794.4	56424
793.7	34172		794.5	65296
793.8	27051		794.6	60387
793.9	28007		794.7	62753
794	25244		794.8	60446
794.1	23118		794.9	60032
794.2	22640		795	56957
794.3	22215		795.1	57430
794.4	25138		795.2	55360
794.5	29602		795.3	64350
794.6	25191		795.4	57193
794.7	24075		795.5	55419
794.8	22268		795.6	55892
794.9	26626		795.7	57016
795	22533		795.8	51989
795.1	27582		795.9	48144
795.2	32259		796	42466
795.3	32100		796.1	41579
795.4	31568		796.2	42585
795.5	30186		796.3	43531
795.6	32737		796.4	44655
795.7	27848		796.5	43886
795.8	27742		796.6	51929
795.9	24394		796.7	50273
796	21471		796.8	54768
796.1	21364		796.9	51397
796.2	22533		797	54354
796.3	28964		797.1	52994
796.4	33322		797.2	57785
796.5	35448		797.3	55301
796.6	36829		797.4	55123
796.7	35926		797.5	60742
796.8	39327		797.6	54000
796.9	40496		797.7	48972
797	40284		797.8	48262
797.1	38158		797.9	46488
797.2	36829		798	41697
797.3	36936		798.1	36374
797.4	43366		798.2	37853
797.5	38264		798.3	42525
797.6	35395		798.4	44359
797.7	31621		798.5	42407
797.8	24978		798.6	50037
797.9	23809		798.7	50392
798	22640		798.8	49505
798.1	23437		798.9	52935
798.2	22002		799	59677
798.3	22640		799.1	69141
798.4	23756		799.2	77598
798.5	24606		799.3	83927
798.6	26944		799.4	94277
798.7	24978		799.5	97944
798.8	22002		799.6	97944
798.9	25138		799.7	96407
799	21949		799.8	92917
799.1	23596		799.9	85701
799.2	27689		800	81798
799.3	35607		800.1	70974
799.4	36670		800.2	69732
799.5	39593		800.3	70856
799.6	38477		800.4	82448
799.7	37361		800.5	87653
[truncated: 9,003 more rows]

## Sheet: MS Peak Calculations
Data related to Supplementary Fig. 12 and Suipplementary Table 5
Sample Name	Analyte Peak Name	Analyte Peak Area (counts)
Blank	CL 1344	823000
Blank	CL 1372	835000
Blank	CL 1400	1310000
Blank	CL 1428	1100000
Blank	CL 1456	804000
Blank	PG 691	7310000
Blank	PG 693	6520000
Blank	PG 717	5500000
Blank	PG 719	5090000
Blank	PG 745	9130000
Blank	PG 747	6000000
Blank	PG 773	4130000
Blank	PG 775	3040000
			Blank Subtracted	corrected PG for M+2	Internal Standard Peak Area (counts)	Analyte/internal standard	nmol/mg
WT	CL 1344	454000000	453177000	453177000	2080000000	0.217874	0.522897		CL standard constant		1.2
WT	CL 1372	932000000	931165000	931165000	2080000000	0.447675	1.07442		PG standard constant		0.1308
WT	CL 1400	1400000000	1398690000	1398690000	2080000000	0.672447	1.61387
WT	CL 1428	1370000000	1368900000	1368900000	2080000000	0.658125	1.5795
WT	CL 1456	798000000	797196000	797196000	2080000000	0.383267	0.919842
WT	PG 691	25800000	18490000	18490000	2080000000	0.00888942	0.00232547
WT	PG 693	14900000	8380000	6209274	2080000000	0.00298523	0.000780936
WT	PG 717	153000000	147500000	147500000	2080000000	0.0709135	0.018551
WT	PG 719	463000000	457910000	440593500	2080000000	0.211824	0.0554131
WT	PG 745	450000000	440870000	440870000	2080000000	0.211957	0.0554479
WT	PG 747	977000000	971000000	919241862	2080000000	0.441943	0.115612
WT	PG 773	263000000	258870000	258870000	2080000000	0.124457	0.0325579
WT	PG 775	244000000	240960000	210568662	2080000000	0.101235	0.0264831
Blank	CL 1344	1150000
Blank	CL 1372	1310000
Blank	CL 1400	1810000
Blank	CL 1428	1460000
Blank	CL 1456	408000
Blank	PG 691	12000000
Blank	PG 693	10000000
Blank	PG 717	8580000
Blank	PG 719	8680000
Blank	PG 745	23900000
Blank	PG 747	20600000
Blank	PG 773	12600000
Blank	PG 775	9160000
			Blank Subtracted	corrected PG for M+2	Internal Standard Peak Area (counts)	Analyte/internal standard	nmol/mg
Crd1delta	CL 1344	1670000	520000	520000	2500000000	0.000208	0.00393453		CL standard constant		4.729
Crd1delta	CL 1372	2510000	1200000	1200000	2500000000	0.00048	0.00907968		PG standard constant		0.5158
Crd1delta	CL 1400	6980000	5170000	5170000	2500000000	0.002068	0.0391183
Crd1delta	CL 1428	6350000	4890000	4890000	2500000000	0.001956	0.0369997
Crd1delta	CL 1456	3010000	2602000	2602000	2500000000	0.0010408	0.0196878
Crd1delta	PG 691	418000000	406000000	406000000	2500000000	0.1624	0.335064
Crd1delta	PG 693	183000000	173000000	125335600	2500000000	0.0501342	0.103437
Crd1delta	PG 717	660000000	651420000	651420000	2500000000	0.260568	0.537604
Crd1delta	PG 719	1430000000	1421320000	1344843292	2500000000	0.537937	1.10987
Crd1delta	PG 745	1140000000	1116100000	1116100000	2500000000	0.44644	0.921095
Crd1delta	PG 747	1640000000	1619400000	1488369860	2500000000	0.595348	1.22832
Crd1delta	PG 773	605000000	592400000	592400000	2500000000	0.23696	0.488896
Crd1delta	PG 775	858000000	848840000	779292240	2500000000	0.311717	0.643134

## Sheet: Oxygen Consumption
Data related to Supplementary Fig. 2 and Suipplementary Table 3
WT Mitochondria
ATPHis Mito 50ug total								Oxygen	µM	time
Marks from	Average	Unit	Basal	+NADH				Basal	212.756	3
	Concentration		0	0				+NADH	153.811
	Start		00:02:38	00:05:17				Basal-NADH	58.9457
	Stop		00:02:50	00:05:31
	N Points		6	7				µM/min	19.6486
	1B: O2 concentration	µM	212.756	153.811				Protein concentration (mg)	0.025
X	1B: O2 flux per mass	pmol/(s*mg)	1085.86	16286.7
								Oxygen (µM/(min*mg))	785.943
WT Mitochondria
ATPHis Mito 50ug total								Oxygen	µM	time
Marks from	Average	Unit	Basal	+NADH				Basal	215.122	3
	Concentration		0	0				+NADH	161.214
	Start		00:02:40	00:05:04				Basal-NADH	53.908
	Stop		00:02:49	00:05:18
	N Points		5	7				µM/min	17.9693
	1A: O2 concentration	µM	215.122	161.214				Protein concentration (mg)	0.025
X	1A: O2 flux per mass	pmol/(s*mg)	1700.33	15440.2
								Oxygen (µM/(min*mg))	718.773
WT Mitochondria
ATPHis Mito 50ug total								Oxygen	µM	time
Marks from	Average	Unit	Basal	+NADH				Basal	251.183	4
	Concentration		0	0				+NADH	181.48
	Start		00:04:12	00:08:28				Basal-NADH	69.703
	Stop		00:04:19	00:08:38
	N Points		4	4				µM/min	17.4258
	1A: O2 concentration	µM	251.183	181.48				Protein concentration	0.025
X	1A: O2 flux per mass	pmol/(s*mg)	938.141	11053.3
								Oxygen (µM/(min*mg))	697.03
CRD1∆ Mitochondria
CRDdelta Mitochondria								Oxygen	µM	time
Marks from	Average	Unit	Basal	+NADH				Basal	221.458	6
	Concentration		0	0				+NADH	171.626
	Start		00:03:39	00:09:02				Basal-NADH	49.8329
	Stop		00:03:54	00:09:12
	N Points		8	4				µM/min	8.30548
	1A: O2 concentration	µM	221.458	171.626				Protein concentration	0.025
X	1A: O2 flux per mass	pmol/(s*mg)	1290.4	6972.14
								Oxygen (µM/(min*mg))	332.219
CRD1∆ Mitochondria
CRDdelta Mitochondria								Oxygen	µM	time
Marks from	Average	Unit	Basal	+NADH				Basal	229.726	5
	Concentration		0	0				+NADH	186.915
	Start		00:03:55	00:08:27				Basal-NADH	42.8109
	Stop		00:04:03	00:08:38
	N Points		4	5				µM/min	8.56218
	1B: O2 concentration	µM	229.726	186.915				Protein concentration	0.025
X	1B: O2 flux per mass	pmol/(s*mg)	1354.83	6812.25
								Oxygen (µM/(min*mg))	342.487
CRD1∆ Mitochondria
CRDdelta Mitochondria								Oxygen	µM	time
Marks from	Average	Unit	Basal	+NADH				Basal	240.738	7
	Concentration		0	0				+NADH	178.644
	Start		00:05:38	00:12:12				Basal-NADH	62.0934
	Stop		00:05:49	00:12:24
	N Points		5	5				µM/min	8.87049
	1B: O2 concentration	µM	240.738	178.644				Protein concentration	0.025
X	1B: O2 flux per mass	pmol/(s*mg)	1256.16	6888.02
								Oxygen (µM/(min*mg))	354.819
WT SC
Purified WT SC								Oxygen	µM	time
Marks from	Average	Unit	Basal	UQH2				Basal	243.909	0.9
	Concentration		0	0				+UQH2	211.531
	Start		00:11:36	00:13:01				Basal-UQH2	32.3782
	Stop		00:11:58	00:13:02
	N Points		11	1				µM/min	35.9758
X	1A: O2 concentration	µM	243.909	211.531				Protein concentration	0.02
								Oxygen (µM/(min*mg))	1798.79
WT SC
Marks from	Average	Unit	a	b				Basal	246.41	1
	Concentration		0	0				+UQH2	209.441
	Start		00:12:19	00:13:23				Basal-UQH2	36.9692
	Stop		00:12:23	00:13:29
	N Points		2	3				µM/min	36.9692
X	1A: O2 concentration	µM	246.41	209.441				Protein concentration	0.02
								Oxygen (µM/(min*mg))	1848.46
WT SC
Purified WT SC
Marks from	Average	Unit	a	b				Oxygen	µM	time
	Concentration		0	0				Basal	256.575	1
	Start		00:12:31	00:13:33				+UQH2	217.831
	Stop		00:12:35	00:13:37				Basal-UQH2	38.7441
	N Points		2	2
X	1B: O2 concentration	µM	256.575	217.831				µM/min	38.7441
								Protein concentration	0.02
								Oxygen (µM/(min*mg))	1937.21
CRD1∆ SC
CRD1delta purified SC
Marks from	Average	Unit	e	f				Oxygen	µM	time
	Concentration		0	0				Basal	262.214	3
	Start		00:06:51	00:09:56				+NADH	246.289
	Stop		00:06:55	00:09:59				Basal-NADH	15.9247
	N Points		2	2
X	1A: O2 concentration	µM	262.214	246.289				µM/min	5.30823
								Protein concentration	0.015
								Oxygen (µM/(min*mg))	353.882
